# Supplementary material for: Dietary Patterns and Obesity in Chinese Adults: A Systematic Review and Meta-Analysis
Source: Nutrients. 2022 Nov 20;14(22):4911. doi: 10.3390/nu14224911 (PMC9698822; doi:10.3390/nu14224911)
Supplement: Supplementary file 1 [file nutrients-14-04911-s001.zip]

Archive with 3 entries (2 files):
- nutrients-2030279-supplementary/
- nutrients-2030279-supplementary/Supplemental Table S1.pdf
- nutrients-2030279-supplementary/Supplementary Table S2.pdf
